# Supplementary material for: Nutritional treatment with an immune-modulating enteral formula alleviates 5-fluorouracil-induced adverse effects in rats
Source: PLoS One. 2019 Nov 26;14(11):e0225389. doi: 10.1371/journal.pone.0225389 (PMC6879153; doi:10.1371/journal.pone.0225389)
Supplement: S1 Dataset — (XLSX) [file pone.0225389.s002.xlsx]

## Sheet: Fig 1 and Table 1_BW&Foodintake
Group	No.	BW (g)							Food intake (g/day)
		day -14	day -7	day 0	day 1	day 2	day 3	day 4	~ day 0	day 0-1	day 1-2	day 2-3	day 3-4
CTR	1	187.6	193.4	215.6	203.7	201.2	191.5	177.3	12.2667	3	5.5	0	0
CTR	2	194.6	216	242	231.1	225.3	215.1	201.6	13.1042	4.8	7.7	1.9	0
CTR	3	203.4	219.1	247.1	229.3	229.4	219.6	204.9	12.0896	2.4	8.3	1.9	0.2
CTR	4	207.9	221.7	245.7	230.8	227	214.3	201.5	14.2792	2.9	6.1	0	0
CTR	5	213.2	228.5	256.3	238	nd	nd	nd	13.7417	2.2	nd	nd	nd
CTR	6	190.1	209.8	237.8	214.5	211.1	204.6	192.4	12.925	1.4	4	0.5	0.8
CTR	7	199.3	222.5	248.8	237.9	234	229.4	217.4	13.4187	4.9	10.8	5.9	1.4
CTR	8	200.3	213.8	227.1	217	211.1	204.2	192.2	12.575	3	5.9	0.6	0
CTR	9	202.7	222.6	251.5	231	228.7	221.5	210.4	13.5583	2.4	4.9	3	0.9
CTR	10	203.6	217.2	240.3	221.6	215.7	215.4	217.5	12.7292	2.8	1.8	5.8	12.2
CTR	11	193.1	218	248.3	235.8	235	226.5	213.6	14.1208	4.1	8.5	2.4	0
CTR	12	201.2	217.3	241.6	231.8	226.7	219.7	208.6	13.675	4.9	5.9	2.1	0
CTR	13	201.7	217.8	242.3	231	227	229	230.3	13.7958	3.9	6.4	11.9	12.9
CTR	14	202.4	216	242	228.4	226.9	225.2	212.5	13.45	3.6	8	10.2	2.5
CTR	15	202.9	225.8	257.4	244	240.9	246.3	235.2	14.4625	3.9	6	15.2	10.8
CTR	16	205.7	221.3	242.9	226	225.5	213	203.2	13.775	2.3	7.4	1.6	0.2
CTR	17	206	228.3	254.2	236.9	239.7	227.7	219.4	14.2679	2.8	9.7	4.7	0.9
CTR	18	208.8	230.6	256.8	235.7	236.6	234.9	220.4	14.2042	1.6	9.3	4	0
CTR	19	209	234.4	261.5	250.8	254.4	252.3	249.7	15.1625	4.3	13.8	14.3	10.2
CTR	20	217	233	259.7	240.8	234.1	222.7	210.8	14.1083	2.1	6	0.4	0
IMF	1	191.2	205.8	231.2	218.6	214.7	210.6	198	12.9875	3	8.6	5.9	1
IMF	2	192.4	213.2	241.2	233.4	228.9	226.8	211.5	13.3146	5.7	9.3	5.5	0.7
IMF	3	194.8	206.2	226.1	223	227.2	223.1	222.1	12.5542	7.2	10.6	9.4	9.7
IMF	4	198.7	209.6	236.9	231.9	226.3	219.4	205.1	12.6625	5	8.1	4.6	0.8
IMF	5	200.7	217.8	242.1	234	229.2	225	208.6	14.0292	5.4	7.2	4.1	0.7
IMF	6	202	217.8	237.8	230.2	223.9	223.7	212.2	13.5312	5.3	6	5.6	3.3
IMF	7	205.1	221.3	248.7	243.7	247	248.7	242	14.3146	8.1	12.8	9.6	10.6
IMF	8	206.7	224.3	246.7	239.4	230.1	222	211.5	13.5208	6.1	7.1	2.3	2
IMF	9	208.7	218.4	244.5	232.6	229.3	224.8	210.9	13.8396	3.2	5.8	3.8	3.2
IMF	10	210.3	223.8	246.4	230.9	228.1	223.2	211.9	14.0792	0.7	5.8	3.8	2.1
IMF	11	194	209.2	237.7	230.1	221.4	212.4	201.13	13.2958	5.4	8	3.8	0
IMF	12	198.7	223.6	250.6	237.5	231.4	230	215.9	13.5708	4.4	6.6	6.2	1.8
IMF	13	201.9	224.4	250.7	232.5	232.3	229.2	214.3	14.3	3	9	5.7	0.8
IMF	14	202.3	228.4	251.8	242.2	235.9	230.5	214	14	5.6	6.7	3.6	0
IMF	15	203	228.3	259.5	246.7	241.9	236.8	224.4	14.2667	4.3	6.9	4.1	0.1
IMF	16	205.6	217	237.2	226.9	225.9	217.1	206.8	12.975	2.4	7.6	2.8	0
IMF	17	206.2	218.8	248.4	245.8	248.3	245.6	248.4	14.3208	8.2	11.9	11.5	10.9
IMF	18	207.4	216.9	234.4	223.7	216.6	203.7	192.1	12.9458	2.9	5.5	0.5	0
IMF	19	209.1	231.5	258.2	243.8	240.9	234.7	224.6	14.7125	3.7	6.4	7.3	4.3
IMF	20	214.2	236.5	269	251.4	243.6	240	225.3	15.7917	2	5	3.1	0

## Sheet: Fig 2_Haematology
Group	No.	Leukocyte (×10 cells/ml)					Lymphocyte (×10 cells/ml)					Neutrophils (×10 cells/ml)					Monocytes (×10 cells/ml)
		day0	day1	day2	day3	day4	day0	day1	day2	day3	day4	day0	day1	day2	day3	day4	day0	day1	day2	day3	day4
CTR	1	1060	826	888	555	567	892	555	670	317	292	115	233	192	213	251	17	30	18	13	17
CTR	2	1266	735	896	1096	678	902	467	481	383	321	258	223	379	679	316	53	6	14	14	10
CTR	3	1136	820	777	548	684	889	469	601	350	382	187	298	152	186	271	46	49	16	7	8
CTR	4	1080	764	813	765	885	864	409	600	348	415	160	299	193	407	461	47	53	13	6	2
CTR	5	1031	nd	nd	nd	nd	725	nd	nd	nd	nd	202	nd	nd	nd	nd	43	nd	nd	nd	nd
CTR	6	1061	505	898	637	768	894	301	572	345	322	109	187	306	270	412	38	14	9	8	18
CTR	7	1142	983	1003	702	832	848	531	684	517	474	174	407	287	168	330	36	41	22	10	21
CTR	8	874	890	758	494	516	740	497	515	316	386	93	332	224	164	115	22	60	12	8	6
CTR	9	1034	690	870	819	909	852	436	628	539	464	122	213	213	249	422	19	37	19	16	15
CTR	10	1189	553	803	801	843	875	354	624	653	596	223	155	166	129	219	75	41	9	13	24
CTR	11	799	531	856	721	642	726	376	609	465	423	42	95	230	229	183	22	21	4	18	20
CTR	12	1007	758	1082	718	799	790	534	536	357	399	150	201	503	330	361	52	20	10	15	22
CTR	13	1393	739	1082	953	850	825	423	723	794	628	467	287	333	131	182	46	21	9	18	31
CTR	14	1170	729	948	892	886	871	507	750	713	714	227	183	159	148	115	39	11	19	19	20
CTR	15	1237	743	1171	1075	1188	872	408	832	807	745	229	302	277	233	369	105	11	20	30	49
CTR	16	1342	847	1131	547	736	1156	526	714	410	441	151	283	371	114	280	21	34	9	16	13
CTR	17	1195	814	802	665	844	906	521	555	395	412	216	271	229	244	419	44	15	7	11	8
CTR	18	1306	751	779	777	607	1034	475	437	549	357	211	257	314	210	220	49	14	8	8	9
CTR	19	1032	958	839	1219	1008	814	528	668	891	839	143	387	125	273	114	41	16	32	37	43
CTR	20	975	695	981	640	604	678	446	494	377	260	225	226	454	241	320	49	16	11	13	20
IMF	1	1240	991	921	688	1000	944	562	605	374	438	244	365	294	289	535	34	56	11	17	21
IMF	2	1114	852	651	630	503	915	549	537	393	231	155	277	95	222	264	35	24	8	12	4
IMF	3	1067	1001	1004	1131	1426	732	682	797	774	835	250	276	170	274	511	51	30	22	51	51
IMF	4	917	886	694	851	753	758	574	523	497	300	99	265	147	332	438	18	45	10	13	8
IMF	5	1226	863	1371	430	732	990	407	494	243	292	186	407	840	165	417	30	33	19	7	9
IMF	6	1221	1203	660	723	544	1056	602	477	416	271	110	576	166	289	256	38	19	10	10	14
IMF	7	1200	918	1015	1328	1137	912	636	747	897	721	232	239	214	376	338	39	33	36	29	50
IMF	8	1052	1193	758	731	797	925	569	487	365	375	100	567	246	304	390	22	52	18	16	17
IMF	9	1269	1072	978	764	913	1044	556	770	442	463	139	456	183	301	415	36	40	20	11	22
IMF	10	1144	915	697	799	671	936	520	485	388	390	147	339	194	390	258	40	37	11	9	15
IMF	11	1231	922	748	756	753	973	570	507	450	384	170	288	215	270	350	69	62	13	12	10
IMF	12	1131	1115	673	709	690	948	686	430	503	372	143	384	228	186	290	34	32	5	9	23
IMF	13	1242	1179	771	779	616	1034	566	485	470	421	148	565	262	290	166	47	33	16	7	19
IMF	14	1250	1042	553	732	574	1027	606	375	422	314	166	387	161	294	247	38	46	5	7	10
IMF	15	1143	1022	861	682	875	891	564	479	369	373	175	415	368	295	476	63	36	6	10	16
IMF	16	1149	1222	952	621	392	914	648	501	306	311	186	558	417	295	57	35	13	12	8	20
IMF	17	1309	1055	1100	1098	1110	1027	738	756	808	755	213	242	282	243	286	48	59	40	33	52
IMF	18	1283	1266	861	652	587	1011	623	442	348	188	190	592	397	290	376	62	40	3	10	0
IMF	19	1234	756	1034	1051	545	921	408	673	591	485	245	305	291	438	30	48	36	30	10	10
IMF	20	940	1048	589	625	711	783	424	293	293	268	110	557	261	310	431	43	61	9	14	4

## Sheet: Fig 3_DiarreheaScore
Group	No.	Diarrhea Score
		day 0	day 1	day 1.5	day 2	day 2.5	day 3	day 3.5	day 4
CTR	1	0	0	0	0	0	3	3	3
CTR	2	0	0	0	0	0	0	3	3
CTR	3	0	0	0	1	0	0	0	3
CTR	4	0	0	0	1	0	3	3	3
CTR	5	0	2	nd	nd	nd	nd	nd	nd
CTR	6	0	0	0	0	0	0	2	3
CTR	7	0	0	0	0	0	0	0	1
CTR	8	0	0	0	0	0	3	3	3
CTR	9	0	0	0	0	0	0	0	2
CTR	10	0	0	0	2	2	3	0	3
CTR	11	0	0	0	1	0	0	0	3
CTR	12	0	0	0	0	0	0	3	2
CTR	13	0	0	0	2	3	3	0	3
CTR	14	0	2	0	2	2	3	3	3
CTR	15	0	0	0	1	3	3	2	3
CTR	16	0	0	0	3	3	3	0	3
CTR	17	0	0	0	0	0	0	0	3
CTR	18	0	0	1	0	0	0	0	3
CTR	19	0	0	0	2	3	3	0	3
CTR	20	0	0	0	0	0	0	0	3
IMF	1	0	0	0	0	0	0	0	2
IMF	2	0	0	0	0	0	0	0	2
IMF	3	0	0	0	1	0	0	0	2
IMF	4	0	0	0	0	0	0	0	2
IMF	5	0	0	0	0	0	3	3	3
IMF	6	0	0	0	0	0	0	1	0
IMF	7	0	0	0	1	0	0	3	3
IMF	8	0	0	0	0	0	2	3	3
IMF	9	0	0	0	1	0	3	3	3
IMF	10	0	0	0	0	0	0	0	2
IMF	11	0	0	0	0	0	0	0	2
IMF	12	0	2	0	2	0	0	0	3
IMF	13	0	0	0	0	0	0	2	3
IMF	14	0	0	0	0	0	0	0	3
IMF	15	0	0	0	0	0	0	0	0
IMF	16	0	0	0	1	0	0	2	3
IMF	17	0	0	0	0	0	1	0	2
IMF	18	0	0	0	0	1	2	2	2
IMF	19	0	3	0	2	3	3	3	3
IMF	20	0	0	0	0	0	0	0	2

## Sheet: Table 3_intestine
Group	No.	Villus height (μm)	Crypt depth (μm)	Lamina muscularis mucosa (μm)	mucosal layer thickness (μm)	Muscle layer thickness (μm)
CTR	1	394.685	105.047	32.0082	531.74	99.098
CTR	2	329.917	147.834	38.7882	516.539	101.868
CTR	3	263.835	141.822	36.1855	441.842	113.118
CTR	4	289.7	100.287	29.8652	419.853	88.6462
CTR	5	376.567	124.807	33.5785	534.953	119.394
CTR	6	348.366	162.107	37.518	547.992	138.968
CTR	7	329.13	109.367	30.9555	469.452	94.064
CTR	8	383.315	113.317	30.6547	527.287	111.315
CTR	9	362.284	114.095	29.3188	505.698	104.957
CTR	10	256.248	107.032	32.3083	395.588	89.0965
CTR	11	378.125	108.334	30.905	517.364	106.935
CTR	12	416.44	97.1517	33.2218	546.814	87.844
CTR	13	443.679	126.264	35.7963	605.739	121.34
CTR	14	393.855	120.899	37.6307	552.385	120.338
CTR	15	410.188	125.954	36.8245	572.967	125.07
CTR	16	358.751	146.972	40.3677	546.09	114.709
CTR	17	345.809	94.405	29.5733	469.787	101.29
CTR	18	299.496	86.6253	26.5173	412.638	82.5208
CTR	19	311.298	71.4055	23.0565	405.76	66.5035
CTR	20	373.248	92.5238	28.473	494.244	89.4995
IMF	1	384.634	130.438	31.2745	546.346	132.666
IMF	2	442.22	117.999	31.934	592.152	132.315
IMF	3	384.324	106.392	27.421	518.137	100.741
IMF	4	392.786	167.181	28.9278	588.894	107.717
IMF	5	347.486	109.998	29.6045	487.088	100.108
IMF	6	327.928	108.509	30.3915	466.828	106.763
IMF	7	388.144	108.29	26.3427	522.777	100.468
IMF	8	337.511	109.015	29.647	476.173	108.43
IMF	9	459.586	131.928	34.8713	626.385	136.951
IMF	10	369.555	103.847	26.164	499.566	111.427
IMF	11	382.849	107.657	30.659	521.164	105.752
IMF	12	392.874	102.449	27.6767	522.999	79.6548
IMF	13	456.44	125.332	32.054	613.826	116.254
IMF	14	412.315	144.574	41.0177	597.907	108.266
IMF	15	438.701	110.691	29.752	579.143	96.114
IMF	16	388.591	105.319	29.342	523.252	108.12
IMF	17	357.2	106.65	33.0487	496.899	122.818
IMF	18	379.505	112.329	31.7712	523.605	89.896
IMF	19	414.289	131.323	37.3075	582.92	117.73
IMF	20	422.929	130.104	34.558	587.591	113.142
